# Supplementary material for: Isoform-Specific NO Synthesis by Arabidopsis thaliana Nitrate Reductase
Source: Plants (Basel). 2019 Mar 16;8(3):67. doi: 10.3390/plants8030067 (PMC6473903; doi:10.3390/plants8030067)
Supplement: Supplementary file 1 [file plants-08-00067-s001.zip]

Archive with 9 entries (8 files):
- Figure S4.tif
- __MACOSX/
- __MACOSX/._Figure S4.tif
- Figure S2.tif
- __MACOSX/._Figure S2.tif
- Figure S3.tif
- __MACOSX/._Figure S3.tif
- Figure S1.tif
- __MACOSX/._Figure S1.tif
